# Supplementary material for: Haematological and biochemical reference intervals for wild green turtles (Chelonia mydas): a Bayesian approach for small sample sizes
Source: Conserv Physiol. 2022 Jul 7;10(1):coac043. doi: 10.1093/conphys/coac043 (PMC10020984; doi:10.1093/conphys/coac043)
Supplement: suppl_coac043 [file suppl_coac043.zip]

Archive with 1 entries (1 files):
- suppl_coac041.docx
